# Supplementary material for: A bacterial route for folic acid supplementation
Source: BMC Biol. 2018 Jun 15;16:67. doi: 10.1186/s12915-018-0534-3 (PMC6002978; doi:10.1186/s12915-018-0534-3)
Supplement: Supplementary file 1 — Table S1. Full analysis of lifespan conditions including statistical analysis. (XLSX 46 kb) [file 12915_2018_534_MOESM1_ESM.xlsx]

## Sheet: Sheet1
Supplementary Table 1: Summary of lifespan data
All lifespans conducted on defined media (DM) agar plates incubated at 25ºC
Figure	Group name	n	Censor	Mean lifespan	Std. error	% change	p value (Log rank)	p value (Wilcoxon)	Supplement	Bacterial strain	Plasmid	Antibiotics
6A	WT	102	9	15.956	0.47723	Control	n/a	n/a	Alkaline control	CM1	pGreen 0029, pUC19	50 µg/ml carb, 25 µg/ ml kan
	WT + 10 µM folic acid	98	12	15.961	0.58353	0.0003	0.8268	0.4283	10 µM Schircks folic acid	CM1	pGreen 0029, pUC19	50 µg/ml carb, 25 µg/ ml kan
	WT + 100 µM folic acid	102	18	16.014	0.48219	0.0036	0.866	0.7792	100 µM Schircks folic acid	CM1	pGreen 0029, pUC19	50 µg/ml carb, 25 µg/ ml kan
	ΔpabA	113	10	18.351	0.55995	Control	n/a	n/a	Alkaline control	CM2	pUC19	50 µg/ml carb, 25 µg/ ml kan
	ΔpabA + 10 µM folic acid	90	11	17.442	0.63673	-0.0495	0.2527	0.2605	10 µM Schircks folic acid	CM2	pUC19	50 µg/ml carb, 25 µg/ ml kan
	ΔpabA + 100 µM folic acid	122	3	15.86	0.4041	-0.1357	<.0001*	0.0019*	100 µM Schircks folic acid	CM2	pUC19	50 µg/ml carb, 25 µg/ ml kan
	ΔabgTΔpabA	136	14	18.932	0.49624	Control	n/a	n/a	Alkaline control	CM3	pUC19	50 µg/ml carb, 25 µg/ ml kan
	ΔabgTΔpabA + 10 µM folic acid	115	26	19.217	0.5155	0.0151	0.6416	0.5684	10 µM Schircks folic acid	CM3	pUC19	50 µg/ml carb, 25 µg/ ml kan
	ΔabgTΔpabA + 100 µM folic acid	93	11	19.255	0.59683	0.0171	0.5868	0.4482	100 µM Schircks folic acid	CM3	pUC19	50 µg/ml carb, 25 µg/ ml kan
	ΔpabA (ΔabgT OE)	101	23	18.416	0.55641	Control	n/a	n/a	Alkaline control	CM5	pJ128	50 µg/ml carb, 25 µg/ ml kan
	ΔpabA (ΔabgT OE) + 10 µM folic acid	124	0	15.839	0.46927	-0.14	0.0005*	0.0035*	10 µM Schircks folic acid	CM5	pJ128	50 µg/ml carb, 25 µg/ ml kan
	ΔpabA (ΔabgT OE) + 100 µM folic acid	105	0	15.771	0.49895	-0.1436	0.0003*	0.0041*	100 µM Schircks folic acid	CM5	pJ128	50 µg/ml carb, 25 µg/ ml kan
6B	ΔpabA	94	3	20.076	0.52	Control	n/a	n/a	Alkaline control	CM2	pUC19	50 µg/ml carb, 25 µg/ ml kan
	ΔpabA + 1 µM PABA-glu	110	2	18.575	0.4	-0.0749	0.015*	0.0277*	1 µM PABA-glu	CM2	pUC19	50 µg/ml carb, 25 µg/ ml kan
	ΔpabA + 10 µM PABA-glu	125	10	16.433	0.46	-0.1816	<.0001*	<.0001*	10 µM PABA-glu	CM2	pUC19	50 µg/ml carb, 25 µg/ ml kan
	ΔabgTΔpabA	91	3	20.103	0.44	Control	n/a	n/a	Alkaline control	CM3	pUC19	50 µg/ml carb, 25 µg/ ml kan
	ΔabgTΔpabA + 1µM PABA-glu	101	11	18.105	0.52421	-0.0994	0.0698	0.0333*	1 µM PABA-glu	CM3	pUC19	50 µg/ml carb, 25 µg/ ml kan
	ΔabgTΔpabA + 10 µM PABA-glu	106	4	18.996	0.46	-0.0549	0.1817	0.0512	10 µM PABA-glu	CM3	pUC19	50 µg/ml carb, 25 µg/ ml kan
	ΔpabA (ΔabgT OE)	62	10	19.895	0.52	Contol	n/a	n/a	Alkaline control	CM5	pJ128	50 µg/ml carb, 25 µg/ ml kan
	ΔpabA (ΔabgT OE) + 1 µM PABA-glu	104	1	17.012	0.43	-0.1447	<.0001*	<.0001*	1 µM PABA-glu	CM5	pJ128	50 µg/ml carb, 25 µg/ ml kan
	ΔpabA (ΔabgT OE) + 10 µM PABA-glu	117	0	15.051	0.41	-0.2433	<.0001*	<.0001*	10 µM PABA-glu	CM5	pJ128	50 µg/ml carb, 25 µg/ ml kan
6C	ΔpabA + 0.1 µM PABA	107	0	19.299	0.46	-0.0389	0.0973	0.3296	0.1 µM PABA	CM2	pUC19	50 µg/ml carb, 25 µg/ ml kan
	ΔpabA + 1 µM PABA	118	0	15.907	0.45	-0.2078	<.0001*	<.0001*	1 µM PABA	CM2	pUC19	50 µg/ml carb, 25 µg/ ml kan
	ΔabgTΔpabA + 0.1 µM PABA	91	6	18.716	0.49	-0.0688	0.0631	0.0477*	0.1 µM PABA	CM3	pUC19	50 µg/ml carb, 25 µg/ ml kan
	ΔabgTΔpabA + 1 µM PABA	102	1	16.711	0.45	-0.1686	<.0001*	<.0001*	1 µM PABA	CM3	pUC19	50 µg/ml carb, 25 µg/ ml kan
	ΔpabA (abgT OE) + 0.1 µM PABA	121	1	18.552	0.45	-0.0672	0.0049*	0.0184*	0.1 µM PABA	CM5	pJ128	50 µg/ml carb, 25 µg/ ml kan
	ΔpabA (abgT OE) + 1 µM PABA	104	2	16.072	0.5	-0.1919	<.0001*	<.0001*	1 µM PABA	CM5	pJ128	50 µg/ml carb, 25 µg/ ml kan
Supplementary 1	WT	91	9	13.849	0.44	Control	n/a	n/a	n/a	WT	pGreen 0029	25 µg/ml kan
	ΔabgT	114	3	12.675	0.35	-0.0848	0.4312	0.0963	n/a	JW5822-1	n/a	25 µg/ml kan
Supplementary 2	WT	108	0	14.583	0.40466	Control	n/a	n/a	Alkaline control	WT	pGreen 0029	25 µg/ ml kan
	WT + 10 µM folic acid	115	0	15	0.3937	0.0286	0.4448	0.4588	10 µM Schircks folic acid	WT	pGreen 0029	25 µg/ ml kan
	WT + 100 µM folic acid	106	1	14.569	0.48154	-0.001	0.566	0.844	100 µM Schircks folic acid	WT	pGreen 0029	25 µg/ ml kan
Repeat of Figure 6A	WT	108	0	14.5833	0.40466	Control	n/a	n/a	Alkaline control	CM1	pUC19	50 µg/ml carb, 25 µg/ ml kan
(graph not shown)	WT + 10 µM folic acid	115	0	15	0.3937	0.0285738	0.4448	0.4588	10 µM Schircks folic acid	CM1	pUC19	50 µg/ml carb, 25 µg/ ml kan
	WT + 100 µM folic acid	106	1	14.569	0.48154	-0.000980574	0.566	0.844	100 µM Schircks folic acid	CM1	pUC19	50 µg/ml carb, 25 µg/ ml kan
	ΔpabA	102	2	18.9135	0.4233	Control	n/a	n/a	Alkaline control	CM2	pUC19	50 µg/ml carb, 25 µg/ ml kan
	ΔpabA + 10 µM folic acid	84	2	18.1947	0.56211	-0.0380046	0.7322	0.43	10 µM Schircks folic acid	CM2	pUC19	50 µg/ml carb, 25 µg/ ml kan
	ΔpabA + 100 µM folic acid	122	0	15.9672	0.43551	-0.155778	<.0001*	<.0001*	100 µM Schircks folic acid	CM2	pUC19	50 µg/ml carb, 25 µg/ ml kan
	ΔabgTΔpabA	108	2	18.5694	0.52807	Control	n/a	n/a	Alkaline control	CM3	pUC19	50 µg/ml carb, 25 µg/ ml kan
	ΔabgTΔpabA + 10 µM folic acid	99	7	18.8881	0.57194	0.0171626	0.4026	0.6518	10 µM Schircks folic acid	CM3	pUC19	50 µg/ml carb, 25 µg/ ml kan
	ΔabgTΔpabA + 100 µM folic acid	107	3	18.7915	0.53225	0.0119605	0.719	0.7908	100 µM Schircks folic acid	CM3	pUC19	50 µg/ml carb, 25 µg/ ml kan
	ΔpabA (abgT OE)	111	0	18.5225	0.50141	Control	n/a	n/a	Alkaline control	CM5	pJ128
	ΔpabA (abgT OE) + 10 µM folic acid	109	0	16.3119	0.521	-0.119347	0.0053*	0.0016*	10 µM Schircks folic acid	CM5	pJ128
	ΔpabA (abgT OE) + 100 µM folic acid	120	0	15.55	0.46455	-0.16048	<.0001*	<.0001*	100 µM Schircks folic acid	CM5	pJ128
