# Supplementary material for: A bacterial route for folic acid supplementation
Source: BMC Biol. 2018 Jun 15;16:67. doi: 10.1186/s12915-018-0534-3 (PMC6002978; doi:10.1186/s12915-018-0534-3)
Supplement: Supplementary file 3 — Table S2. Data corresponding to Fig. 4 in the main text. (XLSX 50 kb) [file 12915_2018_534_MOESM3_ESM.xlsx]

## Sheet: Sheet1
		0 𝛍M folic acid									10 𝛍M folic acid									100 𝛍M folic acid
E. coli genotype							MEAN	STDEV	STERR							MEAN	STDEV	STERR							MEAN	STDEV	STERR
WT	THF	0.0212237	0.0137049	0.0101354	0.0140467	0.0122115	0.0142645	0.00418495	0.00187157		0.0536379	0.0329806	0.049816	0.041625	0.0303249	0.0416769	0.0101711	0.00454866		0.13053	0.15319	0.178646	0.180031		0.160599	0.0235394	0.0117697
	5-methyl THF	0.084283	0.0837705	0.0666151	0.0254864	0.0286538	0.0577618	0.0289274	0.0129367		0.177665	0.112522	0.133742	0.13325	0.149639	0.141364	0.0241972	0.0108213		0.180611	0.224762	0.194583	0.301097		0.225263	0.0538088	0.0269044
	5/10- formyl THF	0.0759082	0.042459	0.0176983	0.0179377	0.0205769	0.034916	0.0251375	0.0112418		0.063621	0.0636772	0.0807362	0.0524528	0.0568592	0.0634693	0.0107618	0.00481284		0.277886	0.24381	0.149479	0.282132		0.238327	0.0616652	0.0308326
	10-methenyl THF	0.0715105	0.0418033	0.0151838	0.0270428	0.0263462	0.0363773	0.0217986	0.00974861		0.118274	0.0809524	0.0814724	0.089283	0.097548	0.093506	0.0154113	0.00689214		0.401174	0.384429	0.370097	0.405865		0.390391	0.0163617	0.00818085
ΔpabA	THF	0.0139082	0.00878549	0.0181034	0.0149606	0.00803493	0.0127585	0.00426722	0.00190836		0.0199667	0.0190016	0.0503257	0.0374365	0.0108889	0.0275239	0.0160051	0.00715768		0.0949398	0.109825	0.121532	0.129787	0.0727483	0.105767	0.0226354	0.0101229
	5-methyl THF	0.0153956	0.00764984	0.0456897	0.0223622	0.0101456	0.0202486	0.0152976	0.0068413		0.0342762	0.0219002	0.0648208	0.0383249	0.0250505	0.0368745	0.0169845	0.00759569		0.125542	0.166376	0.178468	0.144101	0.0789838	0.138694	0.0391016	0.0174868
	5/10- formyl THF	0.0216772	0.0114196	0.0215517	0.0223622	0.0126929	0.0179407	0.00539944	0.0024147		0.0216306	0.0177134	0.0449511	0.0295685	0.0276768	0.0283081	0.0104381	0.00466806		0.205422	0.302707	0.210166	0.202437	0.16037	0.21622	0.0523034	0.0233908
	10-methenyl THF	0.0157437	0.0137382	0.0284483	0.0285039	0.00877729	0.0190423	0.00897747	0.00401485		0.0409318	0.042029	0.0741042	0.0568528	0.0284848	0.0484805	0.0175007	0.00782656		0.248193	0.303493	0.306418	0.27853	0.210624	0.269452	0.0403747	0.0180561
ΔabgTΔpabA	THF	0.0108571	0.0112544	0.0106522	0.006875		0.00990968	0.00203851	0.00101926		0.016733	0.0181176	0.0191501	0.0125714		0.016643	0.00288941	0.00144471		0.0759	0.0572816	0.0630885	0.0589633	0.0432692	0.0597005	0.0117291	0.0052454
	5-methyl THF	0.0344643	0.0360424	0.0353755	0.0197266		0.0314022	0.00781058	0.00390529		0.0363636	0.0347826	0.0467422	0.0575676		0.043864	0.0105641	0.00528204		0.0676	0.0551456	0.0642411	0.0984881	0.0830769	0.0737103	0.0171269	0.00765938
	5/10- formyl THF	0.0273214	0.0217314	0.0258893	0.0185352		0.0233693	0.00400089	0.00200045		0.048875	0.0254092	0.0519433	0.0493784		0.0439015	0.0124012	0.00620059		0.0852	0.0936408	0.1459	0.0803888	0.138654	0.108757	0.031071	0.0138954
	10-methenyl THF	0.0208929	0.0213781	0.0243083	0.0109766		0.019389	0.00580766	0.00290383		0.0308864	0.0433043	0.0499589	0.0499135		0.0435158	0.00898131	0.00449066		0.143	0.104903	0.15	0.149436	0.101538	0.129776	0.0244256	0.0109235
ΔpabA (abgT OE)	THF	0.0141578	0.0266968	0.0282407	0.0215512	0.0143019	0.0209897	0.00664955	0.00297377		0.0732333	0.058007	0.0407205	0.0405694		0.0531325	0.0157024	0.00785118		0.262605	0.267509	0.238172	0.284571		0.263214	0.0191663	0.00958313
	5-methyl THF	0.0245203	0.0337104	0.0724537	0.0432133	0.0111509	0.0370097	0.0230776	0.0103206		0.13652	0.101605	0.0804878	0.0919929		0.102651	0.0241731	0.0120865		0.256303	0.268859	0.17431	0.265023		0.241124	0.0448512	0.0224256
	5/10- formyl THF	0.0249467	0.0321267	0.0516204	0.0432133	0.011566	0.0326946	0.0156173	0.00698426		0.109178	0.055814	0.0746717	0.0642349		0.0759746	0.0234409	0.0117204		0.415966	0.353965	0.318471	0.386749		0.368788	0.0420312	0.0210156
	10-methenyl THF	0.0238806	0.0355204	0.0490741	0.0523546	0.0264151	0.0374489	0.0129121	0.00577446		0.120899	0.0839535	0.0834897	0.0866548		0.0937492	0.0181534	0.0090767		0.696387	0.624429	0.60414	0.614823		0.634945	0.0417911	0.0208955
