# Supplementary material for: A bacterial route for folic acid supplementation
Source: BMC Biol. 2018 Jun 15;16:67. doi: 10.1186/s12915-018-0534-3 (PMC6002978; doi:10.1186/s12915-018-0534-3)
Supplement: Supplementary file 4 — Table S3. Data corresponding to Fig. 5 in the main text. (XLSX 10 kb) [file 12915_2018_534_MOESM4_ESM.xlsx]

## Sheet: Sheet1
Folic acid type	[Folic acid] (µM)	Counts PABA-glu	[PABA-glu] (µM)	Mean	Counts PABA	[PABA] (µM)	Mean
Schircks	10	202000	0.0213148		18700	0.0024178
Schircks	10	349000	0.0376481		24900	0.0036578
Schircks	10	269000	0.0287592	0.0292407	23400	0.0033578	0.00314447
Schircks	100	3100000	0.343315		57900	0.0102578
Schircks	100	3040000	0.336648		53200	0.0093178
Schircks	100	2870000	0.317759	0.332574	49800	0.0086378	0.00940447
Sigma	10	1210000	0.133315		24100	0.0034978
Sigma	10	1250000	0.137759		30300	0.0047378
Sigma	10	1120000	0.123315	0.131463	18800	0.0024378	0.0035578
Sigma	100	10400000	1.15443		175000	0.0336778
Sigma	100	10500000	1.16554		179000	0.0344778
Sigma	100	9420000	1.04554	1.12183	170000	0.0326778	0.0336111
Boots	10	4010000	0.444426		33900	0.0054578
Boots	10	3380000	0.374426		38000	0.0062778
Boots	10	4360000	0.483315	0.434056	38400	0.0063578	0.00603113
Boots	100	34500000	3.8322		278000	0.0542778
Boots	100	36100000	4.00998		302000	0.0590778
Boots	100	35700000	3.96554	3.93591	305000	0.0596778	0.0576778
Schircks in media	10	1430000	0.157759		15300	0.0017378
Schircks in media	10	1810000	0.199981		11400	0.0009578
Schircks in media	10	1550000	0.171093		10300	0.0007378
Schircks in media	10	1150000	0.126648	0.16387	24500	0.0035778	0.0017528
Schircks in media	100	11200000	1.24331		174000	0.0334778
Schircks in media	100	9140000	1.01443		8840	0.0004458
Schircks in media	100	11100000	1.2322		68300	0.0123378
Schircks in media	100	11000000	1.22109	1.17776	195000	0.0376778	0.0209848
